# Supplementary material for: A Systematic Review of Qualitative Research Literature and a Thematic Synthesis of Older LGBTQ People’s Experiences of Quality of Life, Minority Joy, Resilience, Minority Stress, Discrimination, and Stigmatization in Japan and Sweden
Source: Int J Environ Res Public Health. 2023 Jul 3;20(13):6281. doi: 10.3390/ijerph20136281 (PMC10341585; doi:10.3390/ijerph20136281)
Supplement: Supplementary file 1 [file ijerph-20-06281-s001.zip]

Archive with 2 entries (2 files):
- Qualitative_assessment_supplemantary file.pdf
- Review protocol_Swedish_Japanese_literature_resubmission.pdf
